# Supplementary material for: Stage-Dependent Role of Eicosanoids in Colorectal Cancer
Source: Int J Mol Sci. 2026 Feb 8;27(4):1641. doi: 10.3390/ijms27041641 (PMC12941361; doi:10.3390/ijms27041641)
Supplement: Supplementary file 1 [file ijms-27-01641-s001.zip]

Archive with 3 entries (3 files):
- pipeline_multi_target.xlsx
- pipeline_stepwise_multi_target.xlsx
- Supplementary_materials.pdf
