# Supplementary material for: Stage-Dependent Role of Eicosanoids in Colorectal Cancer
Source: Int J Mol Sci. 2026 Feb 8;27(4):1641. doi: 10.3390/ijms27041641 (PMC12941361; doi:10.3390/ijms27041641)
Supplement: Supplementary file 1 [file ijms-27-01641-s001.zip › pipeline_multi_target.xlsx]

## Sheet: SCALING_metabolites
variable	median	IQR	N
X13_14_DH_PGE1	0.010188	0.021513	117
X15_DEOXY_PGJ2	0.117066	0.25694	117
X6_KETO_PGF1ALPHA	0.027595	0.028634	117
LTB4	0.687515	3.49499	117
PGD2	0.08354	0.142685	117
PGE2	0.074229	0.125899	117
PGF2ALPHA	0.104478	0.151301	117
TXB2	4.5283	8.53451	117

## Sheet: TNMord_Brant_M0
Output
X2 df probability
Omnibus 11.8326356 8 0.1588289
LTB4 2.2908387 2 0.3180905
TXB2 4.2542217 2 0.1191811
X15_DEOXY_PGJ2 0.1884246 2 0.9100896
PGE2 0.4041288 2 0.8170423

## Sheet: TNMord_Brant_M1
Output
X2 df probability
Omnibus 12.27748805 12 0.4236595
LTB4 2.12314056 2 0.3459122
TXB2 4.07653334 2 0.1302543
X15_DEOXY_PGJ2 0.10669124 2 0.9480523
PGE2 0.67006602 2 0.7153145
age 0.04931641 2 0.9756433
cat_sexmale1 0.03749877 2 0.9814253

## Sheet: Tord_Brant_M0
Output
X2 df probability
Omnibus 4.6114438 8 0.7981827
PGD2 3.1519438 2 0.2068065
LTB4 0.4654041 2 0.7923896
TXB2 2.5316220 2 0.2820105
X15_DEOXY_PGJ2 0.9550855 2 0.6203058

## Sheet: Tord_Brant_M1
Output
X2 df probability
Omnibus 5.6006341 12 0.9348620
PGD2 2.8528795 2 0.2401624
LTB4 0.1697809 2 0.9186129
TXB2 2.3805510 2 0.3041375
X15_DEOXY_PGJ2 0.4441077 2 0.8008722
age 0.5486359 2 0.7600904
cat_sexmale1 1.2297035 2 0.5407210

## Sheet: Nord_Brant_M0
Output
X2 df probability
Omnibus 4.1480769 4 0.3863366
TXB2 1.4459451 1 0.2291797
LTB4 0.5086595 1 0.4757197
PGF2ALPHA 0.7735707 1 0.3791147
PGE2 0.2586144 1 0.6110737

## Sheet: Nord_Brant_M1
Output
X2 df probability
Omnibus 6.73179371 6 0.3463645
TXB2 0.74702086 1 0.3874211
LTB4 0.47343060 1 0.4914132
PGF2ALPHA 0.43558215 1 0.5092625
PGE2 0.25054086 1 0.6166945
age 2.62047884 1 0.1054926
cat_sexmale1 0.01266376 1 0.9104005

## Sheet: TNMord_selected
variable	rank	selected_cap
LTB4	1	1
TXB2	2	1
X15_DEOXY_PGJ2	3	1
PGE2	4	1
X13_14_DH_PGE1	5	0
X6_KETO_PGF1ALPHA	6	0

## Sheet: TNMord_selected_table
variable	selected_raw	selected_cap	score	rank
X13_14_DH_PGE1	1	0	0.193776	5
X15_DEOXY_PGJ2	1	1	0.392731	3
X6_KETO_PGF1ALPHA	1	0	0.188706	6
LTB4	1	1	0.892956	1
PGD2	0	0	0
PGE2	1	1	0.319744	4
PGF2ALPHA	0	0	0
TXB2	1	1	0.627021	2

## Sheet: TNMord_M0_coef
term	Estimate	StdErr	z	p	OR	LCL	UCL
(Intercept):1	-1.94344	0.298708	-6.50614	7.71073e-11	0.143211	0.0797463	0.257183
(Intercept):2	0.23073	0.211905	1.08884	0.276226	1.25952	0.831434	1.90802
(Intercept):3	2.10676	0.312805	6.73506	1.63863e-11	8.22155	4.45337	15.1781
LTB4	0.396722	0.220545	1.79883	0.0720454	1.48694	0.965079	2.291
TXB2	-0.184819	0.163804	-1.1283	0.259195	0.831255	0.602978	1.14595
X15_DEOXY_PGJ2	-0.157362	0.12798	-1.22959	0.218852	0.854395	0.664844	1.09799
PGE2	-0.12179	0.133714	-0.910823	0.362389	0.885334	0.68122	1.15061

[truncated: 27 more sheets: TNMord_M1_coef, TNMord_LRT, TNMbin_selected, TNMbin_selected_table, TNMbin_M0_coef, TNMbin_M1_coef, TNMbin_LRT_M1vM0, Tord_selected, Tord_selected_table, Tord_M0_coef, Tord_M1_coef, Tord_LRT, Nord_selected, Nord_selected_table, Nord_M0_coef, Nord_M1_coef, Nord_LRT, ANGIO_selected, ANGIO_selected_table, ANGIO_M0_coef …]
