# Supplementary material for: Stage-Dependent Role of Eicosanoids in Colorectal Cancer
Source: Int J Mol Sci. 2026 Feb 8;27(4):1641. doi: 10.3390/ijms27041641 (PMC12941361; doi:10.3390/ijms27041641)
Supplement: Supplementary file 1 [file ijms-27-01641-s001.zip › pipeline_stepwise_multi_target.xlsx]

## Sheet: SCALING_metabolites
variable	median	IQR	N
X13_14_DH_PGE1	0.010188	0.021513	117
X15_DEOXY_PGJ2	0.117066	0.25694	117
X6_KETO_PGF1ALPHA	0.027595	0.028634	117
LTB4	0.687515	3.49499	117
PGD2	0.08354	0.142685	117
PGE2	0.074229	0.125899	117
PGF2ALPHA	0.104478	0.151301	117
TXB2	4.5283	8.53451	117

## Sheet: TNMord_Brant_M0
Output
X2 df probability
Omnibus 8.111625 2 0.0173214
TXB2 8.111625 2 0.0173214

## Sheet: TNMord_Brant_M1
Output
X2 df probability
Omnibus 8.01658652 6 0.23689065
TXB2 7.66094748 2 0.02169933
age 0.06269457 2 0.96913895
cat_sexmale1 0.33739172 2 0.84476579

## Sheet: Tord_Brant_M0
Note
Intercept-only

## Sheet: Tord_Brant_M1
Output
X2 df probability
Omnibus 0.9696158 4 0.9143677
age 0.4668941 2 0.7917995
cat_sexmale1 0.5985924 2 0.7413398

## Sheet: Nord_Brant_M0
Output
X2 df probability
Omnibus 2.864664 1 0.09054464
TXB2 2.864664 1 0.09054464

## Sheet: Nord_Brant_M1
Output
X2 df probability
Omnibus 5.63681116 3 0.13068097
TXB2 1.77988754 1 0.18216314
age 2.89381370 1 0.08892021
cat_sexmale1 0.04589347 1 0.83036957

## Sheet: TNMord_selected
variable
TXB2

## Sheet: TNMord_M0_coef
term	Estimate	StdErr	z	p	OR	LCL	UCL
(Intercept):1	-1.83162	0.280542	-6.52884	6.62789e-11	0.160154	0.0924136	0.27755
(Intercept):2	0.302493	0.198073	1.52718	0.126717	1.35323	0.917841	1.99515
(Intercept):3	2.14598	0.301626	7.1147	1.1216e-12	8.55039	4.73409	15.4431
TXB2	-0.272231	0.122986	-2.21352	0.0268619	0.761678	0.598527	0.969302

## Sheet: TNMord_M1_coef
term	Estimate	StdErr	z	p	OR	LCL	UCL
(Intercept):1	-3.4623	1.25335	-2.76244	0.00573707	0.0313574	0.00268824	0.365774
(Intercept):2	-1.27875	1.21605	-1.05156	0.293003	0.278385	0.0256756	3.01837
(Intercept):3	0.607178	1.21603	0.499312	0.617559	1.83525	0.169274	19.8975
TXB2	-0.247278	0.125659	-1.96785	0.0490855	0.780924	0.610444	0.999014
age	0.0255	0.0167815	1.51952	0.128631	1.02583	0.992635	1.06013
cat_sexmale1	-0.346721	0.347936	-0.996506	0.319004	0.707003	0.35748	1.39827

[truncated: 27 more sheets: TNMord_LRT, TNMord_step_hist, TNMbin_selected, TNMbin_M0_coef, TNMbin_M1_coef, TNMbin_LRT_M1vM0, TNMbin_step_hist, Tord_selected, Tord_M0_coef, Tord_M1_coef, Tord_LRT, Tord_step_hist, Nord_selected, Nord_M0_coef, Nord_M1_coef, Nord_LRT, Nord_step_hist, ANGIO_selected, ANGIO_M0_coef, ANGIO_M1_coef …]
